# Supplementary material for: Infrapatellar Fat Pad Modulates Osteoarthritis-Associated Cytokine and MMP Expression in Human Articular Chondrocytes
Source: Cells. 2023 Dec 15;12(24):2850. doi: 10.3390/cells12242850 (PMC10741519; doi:10.3390/cells12242850)
Supplement: Supplementary file 1 [file cells-12-02850-s001.zip]

Archive with 1 entries (1 files):
- cells-2746877-supplementary.pdf
